# Supplementary material for: A qPCR assay for Bordetella pertussis cells that enumerates both live and dead bacteria
Source: PLoS One. 2020 Apr 30;15(4):e0232334. doi: 10.1371/journal.pone.0232334 (PMC7192480; doi:10.1371/journal.pone.0232334)
Supplement: S1 Table — (XLSX) [file pone.0232334.s001.xlsx]

## Sheet: S1 Table. Standard curve of Ct 
S1 Table. Standard curve of Ct value versus template concentration.
B. pertussis Genomes Copy Number	Threshold Cycle (Ct)
2.26	25.3663	25.3462	25.2975
22.58	22.5221	22.1735	22.4188
225.85	21.0356	20.9922	20.8401
2258.46	17.988	17.8603	17.9773
22584.6	16.5341	16.7118	16.9493
225846	14.7794	14.7222	14.7346
2.25846e+06	14.7108	14.6412	14.5338
