# Supplementary material for: A qPCR assay for Bordetella pertussis cells that enumerates both live and dead bacteria
Source: PLoS One. 2020 Apr 30;15(4):e0232334. doi: 10.1371/journal.pone.0232334 (PMC7192480; doi:10.1371/journal.pone.0232334)
Supplement: S2 Table — (XLSX) [file pone.0232334.s002.xlsx]

## Sheet: S2 Table. The effect of PMA con
S2 Table. The effect of PMA concentration on the PCR amplification signal from heat-killed cells.
PMA Concentration (µM)	Percent Reduction in PCR amplification
20	99.233	98.989	98.874	95.694	97.199	96.281
30	99.117	99.211	99.191	98.943	98.872	98.413
50	99.505	99.569	99.458	96.063	94.83	95.094
