# Supplementary material for: A qPCR assay for Bordetella pertussis cells that enumerates both live and dead bacteria
Source: PLoS One. 2020 Apr 30;15(4):e0232334. doi: 10.1371/journal.pone.0232334 (PMC7192480; doi:10.1371/journal.pone.0232334)
Supplement: S3 Table — A) Dark Incubation B) Light Incubation. (XLSX) [file pone.0232334.s003.xlsx]

## Sheet: S3 Table. The effect of dark an
S3 Table. The effect of dark and light exposure times on PMA-inhibition of PCR amplification.
A)	Dark Incubation Time (minutes)	Percent Reduction in PCR amplification signal
	5	99.97	99.98	99.92	97.29	94.05	93.32
	10	99.72	99.68	99.92	99.99	100	100
	20	99.71	99.91	99.51	99.97	99.95	99.98
	30	99.98	99.92	99.92	99.95	100	99.71
	70	100	100	100	100	100	100
B)	Light Incubation Time (minutes)	Percent Reduction in PCR amplification signal
	5	99.56	98.9	99.38	99.89	99.93	100
	10	100	100	100	99.97	99.91	99.86
	20	99.9975	99.9998	99.9444	99.9491	99.9429	99.9405
	30	99.98	99.99	99.97	99.1	98.7	98.47
	40	99.06	99.64	99.5	87.46	97.53
