# Supplementary material for: A qPCR assay for Bordetella pertussis cells that enumerates both live and dead bacteria
Source: PLoS One. 2020 Apr 30;15(4):e0232334. doi: 10.1371/journal.pone.0232334 (PMC7192480; doi:10.1371/journal.pone.0232334)
Supplement: S4 Table — (XLSX) [file pone.0232334.s004.xlsx]

## Sheet: S4 Table. Selected assay condit
S4 Table. Selected assay conditions gave reproducible inhibition of PCR signal from dead cells.
Assay Number	Percent Reduction in PCR amplification signal
1	98.523	97.671	97.506	89.022	88.861	84.271
2	99.201	99.432	98.67	78.644	74.846	81.511
3	94.983	98.593	98.521	94.219	96.543	90.999
4	99.736	99.707	99.744	99.091	99.623	99.606
