# Supplementary material for: A qPCR assay for Bordetella pertussis cells that enumerates both live and dead bacteria
Source: PLoS One. 2020 Apr 30;15(4):e0232334. doi: 10.1371/journal.pone.0232334 (PMC7192480; doi:10.1371/journal.pone.0232334)
Supplement: S6 Table — (XLSX) [file pone.0232334.s006.xlsx]

## Sheet: S6 Table. Eukaryotic THP-1 gDN 
S6 Table. Eukaryotic THP-1 gDNA did not interfere with enumeration of B. pertussis.
Eukaryotic THP-1 Genomes	50 µM of PMA			0 µM of PMA
Heat-Killed	231.726	110.116	160.234	410473	654916	412239
Live	200.569	483.267	242.797	519302	412239	410473
Absence	665.801	271.001	305.21	905945	382256	251760
