# Supplementary material for: A qPCR assay for Bordetella pertussis cells that enumerates both live and dead bacteria
Source: PLoS One. 2020 Apr 30;15(4):e0232334. doi: 10.1371/journal.pone.0232334 (PMC7192480; doi:10.1371/journal.pone.0232334)
Supplement: S7 Table — (XLSX) [file pone.0232334.s007.xlsx]

## Sheet: S7 Table. Viable B. pertussis c
S7 Table. Viable B. pertussis cells enumerated from PMA treated samples in the presence of eukaryotic cells.
Percentage viable:dead	Percentage of viable B. pertussis genomes detected
75:25	43.9229	64.1173	93.1792	55.9745	92.8277	64.3927
50:50	47.8517	56.5953	54.3959	51.7865	54.6047
25:75	33.7406	28.1473	27.625	23.3935	22.4836	31.1118
0:100	0.368739	1.27783	3.72807	0.484949	1.62982	0.281212
