# Supplementary material for: A qPCR assay for Bordetella pertussis cells that enumerates both live and dead bacteria
Source: PLoS One. 2020 Apr 30;15(4):e0232334. doi: 10.1371/journal.pone.0232334 (PMC7192480; doi:10.1371/journal.pone.0232334)
Supplement: S8 Table — (XLSX) [file pone.0232334.s008.xlsx]

## Sheet: S8 Table. The viability of B. p
S8 Table. The viability of B. pertussis decreases during growth on agar plates.
Incubation Time (Days)	Percentage of viable B. pertussis cells detected
3	108	112	74.2671	88.1877
4	47	82	81	94.0178	56.7428	49.2558
5	24	24	37.9609	37.2392
8	34	26	3.30289	8.92135
