# Supplementary material for: A qPCR assay for Bordetella pertussis cells that enumerates both live and dead bacteria
Source: PLoS One. 2020 Apr 30;15(4):e0232334. doi: 10.1371/journal.pone.0232334 (PMC7192480; doi:10.1371/journal.pone.0232334)
Supplement: S9 Table — A) Day 9- Nasal washes B) Day 9- Pernasal Swab C) Day 9- Nasosorption D) Day 9- Throat E) Day 11- Nasal washes F) Day 11- Pernasal swabs G) Day 16- Nasal washes. (XLSX) [file pone.0232334.s009.xlsx]

## Sheet: S9 Table. PMA-qPCR detected via
S9 Table. PMA-qPCR detected viable B. pertussis from human challenge model samples within hours compared to culture.
A)	Day 9- Nasal washes
	Sample	Culture-Viable B. pertussis genomes/ 200 µl			qPCR-Viable B. pertussis genomes/ 200 µl			qPCR-Dead B. pertussis genomes/ 200 µl
	AA37	0			69	237		180	13
	AA39	49			1732	1451		1478	1759
	AA46	8			393	386	282	98	106	209
	AA48	1			288564	241241		429599	476921
	AA50	0			0	0	0	0	0	0
B)	Day 9- Pernasal Swab
	Sample	Culture-Viable B. pertussis genomes/ 200 µl			qPCR-Viable B. pertussis genomes/ 200 µl			qPCR-Dead B. pertussis genomes/ 200 µl
	AA37	0			0	0	0	0	0	0
	AA39	0			0	0	0	0	0	0
	AA46	0			0	0	0	0	0	0
	AA48	0			2811578	2580527	2084768	345331	576382	1072141
	AA50	0			0	0	0	0	0	0
C)	Day 9- Nasosorption
	Sample	Culture-Viable B. pertussis genomes/ 200 µl			qPCR-Viable B. pertussis genomes/ 200 µl			qPCR-Dead B. pertussis genomes/ 200 µl
	AA37	0			190	174		36	52
	AA39	0			0	0	0	0	0	0
	AA46	0			0	0	0	0	0	0
	AA48	0			0	0	0	0	0	0
	AA50	0			0	0	0	0	0	0
D)	Day 9- Throat
	Sample	Culture-Viable B. pertussis genomes/ 200 µl			qPCR-Viable B. pertussis genomes/ 200 µl			qPCR-Dead B. pertussis genomes/ 200 µl
	AA37	0			0	0	0	0	0	0
	AA39	0			0	0	0	0	0	0
	AA46	0			0	0	0	0	0	0
	AA48	0			16863	17138	15150	7687	7411	9400
	AA50	0			0	0	0	0	0	0
E)	Day 11- Nasal washes
	Sample	Culture-Viable B. pertussis genomes/ 200 µl			qPCR-Viable B. pertussis genomes/ 200 µl			qPCR-Dead B. pertussis genomes/ 200 µl
	AA37	0			0	0	0	0	0	0
	AA39	1320			72	60	44	11	23	39
	AA46	12			0	0	0	0	0	0
	AA48	64840			6601	7184	6082	5498	4914	6016
	AA50	0			0	0	0	0	0	0
F)	Day 11- Pernasal swabs
	Sample	Culture-Viable B. pertussis genomes/ 200 µl			qPCR-Viable B. pertussis genomes/ 200 µl			qPCR-Dead B. pertussis genomes/ 200 µl
	AA37	0			0	0	0	0	0	0
	AA39	0			0	0	0	0	0	0
	AA46	5			0	0	0	0	0	0
	AA48	0			0	0	0	0	0	0
	AA50	0			0	0	0	0	0	0
G)	Day 16- Nasal washes
	Sample	Culture-Viable B. pertussis genomes/ 200 µl			qPCR-Viable B. pertussis genomes/ 200 µl			qPCR-Dead B. pertussis genomes/ 200 µl
	AA37	0			0	0	0	0	0	0
	AA39	0			0	0	0	0	0	0
	AA46	0			0	0	0	0	0	0
	AA48	0			2.952	2.509	4.158	6.177	6.62	4.971
	AA50	0			0	0	0	0	0	0
